# Supplementary material for: Fabrication and Characterization of Polysaccharide Composite Films from Polyion Complex Particles
Source: Polymers (Basel). 2020 Feb 13;12(2):435. doi: 10.3390/polym12020435 (PMC7077694; doi:10.3390/polym12020435)
Supplement: Supplementary file 1 [file polymers-12-00435-s001.zip]

Archive with 3 entries (2 files):
- polymers-718392.SI.Proof done/
- polymers-718392.SI.Proof done/200128Iijima_supplmov.mov
- polymers-718392.SI.Proof done/polymers-718392..SI.pdf
